# Supplementary material for: Estrogen Receptor-Regulated Gene Signatures in Invasive Breast Cancer Cells and Aggressive Breast Tumors
Source: Cancers (Basel). 2022 Jun 9;14(12):2848. doi: 10.3390/cancers14122848 (PMC9221274; doi:10.3390/cancers14122848)
Supplement: Supplementary file 1 [file cancers-14-02848-s001.zip]

Archive with 11 entries (11 files):
- Supplemental Fig S1-S3_Final.pdf
- Table S1.pdf
- Table S10.pdf
- Table S2.pdf
- Table S3.pdf
- Table S4.pdf
- Table S5.pdf
- Table S6.pdf
- Table S7.pdf
- Table S8.pdf
- Table S9.pdf
